# Supplementary material for: Ecophysiology of Endangered Plant Species Saussurea esthonica: Effect of Mineral Nutrient Availability and Soil Moisture
Source: Plants (Basel). 2023 Feb 16;12(4):888. doi: 10.3390/plants12040888 (PMC9965748; doi:10.3390/plants12040888)
Supplement: Supplementary file 1 [file plants-12-00888-s001.zip]

Archive with 2 entries (2 files):
- Saussurea Supplement 1.pdf
- Saussurea Supplement 2.pdf
